# Supplementary material for: Exploring the role of routine brain imaging in detecting asymptomatic brain metastases in first diagnosed HER2-positive breast cancer
Source: PLoS One. 2025 Oct 16;20(10):e0334610. doi: 10.1371/journal.pone.0334610 (PMC12530607; doi:10.1371/journal.pone.0334610)
Supplement: S1 File — (XLSX) [file pone.0334610.s001.xlsx]

## Sheet: Wiederhergestellt_Tabelle1
nr	0=CT, 1=MRT	year	EV	TB	Alter	BMI	BMI_4cat	Familienanamnese	KarzinominEigenanamnese	Tumorart	IDC	ILC	DCIS	sonstige	Summe_Tumorarten	T	Tumorgröße	N	M	G	ki67	ER	PR	Her2	ProblemebeiErstvorstellung	Symptome	Symptomanzahl	Hinrmetastasen	andereMetastasen	andere_M_2cat	andere_M_Summe	HirnOP	TherapieMammakarzinom	Therapie_2cat	TherapieHirnmetastasen
35	1	5	2023-12-12	2024-01-03	59	24	2		0	4	0	0	0	1	1	1c	1	1	0	3	80	1	1	1	5	1	1	0	0	0	0	0	3	1	0
25	1	5	2023-10-04	2023-10-11	27	21	2	0	0	1,3	1	0	1	0	2	1	1	1	0	3	70	1	1	1	0	0	0	0	0	0	0	0	1	1	0
31	1	5	2023-09-21	2023-11-08	43	28	3	0	0	1,3	1	0	1	0	2	1	1	0	0	3	70	1	1	1	5	1	1	0	0	0	0	0	1	1	0
64	1	1	2019-08-08	2024-07-31	52	21	2	0	0	1.3	1	0	1	0	2	2	1	1	1	3	70	0	0	1	0	0	0	0	2,3	1	2	1	1	1	0
151	1	2	2020-09-18	2020-10-14	48	24	2	0	0	1	1	0	0	0	1	1c	1	1	,0	3	70	0	0	1	0	0	0	0	,0	0	0	0	1	1	0
153	1	2	2020-09-09	2020-11-11	61	25	3	0	0	1	1	0	0	0	1	1b	1	0	0	2	70	1	1	1	0	0	0	0	0	0	0	0	4	1	0
163	1	3	2021-10-15	2021-11-24	42	25	3	1	0	1,3	1	0	1	0	2	1c	1	0	0	2	70	1	0	2	0	0	0	0	0	0	0	0	4	1	0
180	1	5	2024-01-01	2024-02-14	58			1	0	1,3	1	0	1	0	2	1c	1	3	1	2	70	1	1	1	3	1	1	0	1	1	1	0	1	1	0
5	1	5	2023-02-23	2023-02-22	56	28	3	0	0	1	1	0	0	0	1	1	1	1	0	2	60	0	0	1	5	1	1	1	0	0	0	1	1	1	1
54	1	1	2019-06-13	2020-02-26	60	25	3	1	0	1	1	0	0	0	1	1a	1	1	0	3	60	0	0	1	0	0	0	0	0	0	0	0	1	1	0
169	1	3	2021-01-29	2021-09-15	62	30	4	0	0	1,3	1	0	1	0	2	1c	1	1	0	2	60	1	0	1	0	0	0	0	0	0	0	0	1	1	0
66	1	1	2019-03-06	2019-11-20	38	26	3	1	0	1.3	1	0	1	0	2	1c	1	0	0	2	50	1	1	1	0	0	0	0	0	0	0	0	1	1	0
67	1	1	2019-09-03	2019-10-14	58	29	3	0	0	1.3	1	0	1	0	2	1a	1	0	0	2	50	1	1	3	0	0	0	0	0	0	0	0	1	1	0
81	1	4	2022-03-02	2022-03-02	46			0	0	1,3	1	0	1	0	2	1c	1	0	0	2	50	1	1	1	0	0	0	0	0	0	0	0	1	1	0
101	1	4	2022-12-13	2022-12-28	86			0	0	1	1	0	0	0	1	1c	1	0	0	3	50	1	1	1	0	0	0	0	0	0	0	0	8	1	0
127	1	2	2020-01-01	2020-02-19	53	26	3	1	0	1	1	0	0	0	1	1c	1	0	,0	3	50	0	0	1	0	0	0	0	0	0	0	0	1	1	0
143	1	2	2020-07-02	2020-07-08	62	32	4	1	0	1.3	1	0	3	0	2	1c	1	0	,0	3	50	1	0	1	0	0	0	0	,0	0	0	0	4	1	0
146	1	2	2020-08-18	2020-09-09	70			0	0	1	1	0	0	0	1	1c	1	0	,0	3	50	1	1	1	0	0	0	0	0	0	0	0	4	1	0
183	1	5	2024-02-23	2024-02-28	43	23	2	1	0	1,3	1	0	1	0	2	1a	1	0	0	3	50	1	0	1	5	1	1	0	0	0	0	0	op	1	0
8	1	5	2023-05-01		38	18	1	1	0	1,3	1	0	1	0	2	1c	1	0	0	3	40	1	1	1	0	0	0	0	0	0	0	0	1	1	0
18	1	5	2023-07-27	2023-08-23	55	21	2	0	0	1,3	1	0	1	0	2	is	1	0	0	3	40	0	0	1	3	1	1	0	0	0	0	0	1	1	0
30	1	5	2023-09-21	2023-11-08	41	35	4	1	0	1,3	1	0	1	0	2	is	1	0	0	3	40	1	0	1	5	1	1	0	0	0	0	0	1	1	0
49	1	1	2019-03-27	2019-04-10	53	32	4	0	0	1.3	1	0	1	0	2	1c	1	0	0	3	40	1	1	1	0	0	0	0	0	0	0	0	1	1	0
117	1	3	2021-02-23	2021-04-07	67			0	0	1	1	0	0	0	1	1c	1	0	0	3	40	0	0	1	0	0	0	0	0	0	0	0	1	1	0
138	1	2	2020-06-17	2020-06-17	45	21	2	0	0	1.3	1	0	1	0	2	1b	1	0	,0	3	40	0	0	1	0	0	0	0	0	0	0	0	1	1	0
139	1	2	2020-05-14	2020-06-17	32	21	2	1	0	1.3	1	0	1	0	2	1c	1	1	,0	2	40	0	0	1	0	0	0	0	,0	0	0	0	1	1	0
142	1	2	2020-07-07	2020-07-08	43	30	4	0	0	1.3	1	0	1	0	2	4d	1	3	,0	3	40	0	0	1	0	0	0	0	,0	0	0	0	4	1	0
166	1	3	2021-06-24	2021-12-22	60	25	3	1	0	1	1	0	0	0	1	1b	1	0	0	3	40	0	0	1	0	0	0	0	0	0	0	0	1	1	0
11	1	5	2023-06-02	2023-02-07	60	24	2	0	0	1,3	1	0	1	0	2	1c	1	0	0	3	30	1	0	1	0	0	0	0	0	0	0	0	1	1	0
22	1	5	2023-09-01	2024-04-17	32	21	2	1	0	1,3	1	0	1	0	2	1	1	1	0	2	30	1	1	1	5	1	1	0	0	0	0	0	1	1	0
53	1	1	2019-05-02	2019-11-13	60	27	3	0	0	1.2	1	1	0	0	2	3	1	0	0	2	30	1	1	1	0	0	0	0	0	0	0	0	1	1	0
57	1	1	2019-07-01	2020-01-08	49	30	4	1	0	1	1	0	0	0	1	1c	1	0	0	2	30	1	1	1	0	0	0	0	0	0	0	0	1	1	0
83	1	4	2022-03-24	2022-04-13	44			1	0	2	0	1	0	0	1	1c	1	0	0	3	30	1	1	1	0	0	0	0	0	0	0	0	1	1	0
86	1	4	2022-06-10	2022-06-22	51	21	2	1	0	1,3	1	0	1	0	1	1a	1	0	0	1	30	1	0	1	0	0	0	0	0	0	0	0	op	1	0
136	1	2	2020-03-01	2020-05-20	59	29	3	0	0	2	0	1	0	0	1	1c	1	0	,0	3	30	1	1	1	0	0	0	0	,0	0	0	0	1	1	0
137	1	2	2020-03-12	2020-05-20	80			1	0	1.3	1	0	1	0	2	1c	1	0	,0	2	30	1	0	1	1	1	1	0	,0	0	0	0	2	1	0
149	1	2	2020-09-22	2020-09-30	64			1	0	inv. Mikropapilläres	0	0	0	1	1	1c	1	0	,0	3	30	1	1	1	0	0	0	0	0	0	0	0	3	1	0
167	1	3	2021-07-09	2021-07-28	52	21	2	1	0	1	1	0	0	0	1	1c	1	0	0	2	30	1	1	1	0	0	0	0	0	0	0	0	1	1	0
171	1	3	2021-09-27	2021-10-13	53	22	2	1	0	1,3	1	0	1	0	2	1c	1	0	0	2	30	1	1	1	0	0	0	0	0	0	0	0	1	1	0
181	1	5	2024-02-01	2024-02-14	31	24	2	0	0	1,3	1	0	1	0	2	1c	1	0	0	3	30	0	0	4	5	1	1	0	0	0	0	0	1	1	0
68	1	1	2019-09-09	2020-03-11	51	20	2	0	0	1	1	0	0	0	1	1c	1	0	x	2	25	0	0	1	0	0	0	0	0	0	0	0	1	1	0
51	1	1	2019-03-01		54	30	4	0	0	2.3	0	1	1	0	2	1a	1	0	0	2	20	1	1	3	0	0	0	0	0	0	0	0	1,2	1	0
98	1	4	2022-09-13	2022-10-05	62					1.3	1	0	1	0	2	1b	1	0	0	3	20	1	0	1	0	0	0	0	0	0	0	0	1	1	0
106	1	4	2021-03-25	2022-12-14	42	21	2	0	0	1.3	1	0	1	0	2	1b	1	0	0		20	1	1	1	5	1	1	0	0	0	0	0	1	1	0
125	1	1	2019-01-28	2020-01-29	39	30	4	0	0	1,3	1	0	1	0	2	1	1	0	,0	2	20	1	1	1	3	1	1	0	,0	0	0	0	8	1	0
154	1	2	2020-11-11	2020-11-18	49			1	0	3,4	0	0	1	1	2	1a	1	0	,0	2	20	1	1	1	0	0	0	0	,0	0	0	0	op	1	0
175	1	1	2019-10-02	2019-10-23	45	20	2	0	0	1	1	0	0	0	1	1c	1	0	0	3	20	0	0	1	0	0	0	0	0	0	0	0	1	1	0
110	1	4	2022-08-31	2022-10-19	40	32	4	0	0	1	1	0	0	0	1	1c	1	0	0	2	15	1	1	3	0	0	0	0	0	0	0	0	1	1	0
168	1	3	2021-08-16	2021-09-08	40			1	0	1,3	1	0	1	0	2	1c	1	0	0	2	10	1	1	1	5	1	1	0	0	0	0	0	1	1	0
19	1	5	2023-07-03	2023-08-23	44			0	0	1,3	1	0	1	0	2	2	2	1	0	3	90	0	0	1	0	0	0	0	0	0	0	0	4	1	0
2	1	5	2023-01-26	2023-02-15	69	52	4	0	0	1	1	0	0	0	1	2	2	1		3	80	0	0	1	5	1	1	0	0	1	2	0	1	1	0
24	1	5	2023-09-01	2023-10-04	50			0	0	1	1	0	0	0	1	2	2	1	0	3	80	1	1	1	5	1	1	0	0	0	0	0	1	1	0
129	1	2	2020-01-15	2020-02-26	73	20	2	1	0	1	1	0	0	0	1	2	2		1,0	3	80	1	1	1	0	0	0	0	1	1	1	0	3	1	0
156	1	2	2020-05-05	2020-12-09	55	28	3	0	0	1	1	0	0	0	1	2	2	(+)	,0	3	80	0	0	1	0	0	0	0	,0	0	0	0	1	1	0
132	1	2	2020-02-14	2020-03-11	70			0	0	1,3	1	0	1	0	1	2	2	1	,0	3	70	1	1	1	0	0	0	0	0	0	0	0	4	1	0
172	1	3	2021-03-26	2021-11-17	47	24	2	1	0	1	1	0	0	0	1	2	2	0	0	3	70	1	1	1	0	0	0	0	0	0	0	0	1	1	0
176	1	1	2019-02-14	2019-10-23	46	22	2	1	0	1,3	1	0	1	0	2	2	2	1	0	3	70	0	0	1	0	0	0	0	0	0	0	0	1	1	0
58	1	1	2019-07-11	2020-03-18	42			0	0	1	1	0	0	0	1	2	2	1	0	3	60	1	1	1	0	0	0	0	0	1	1	0	1	1	0
60	1	1	2019-07-24	2022-02-26	57	21	2	1	0	1	1	0	0	0	1	2	2	2	0	3	60	1	1	1	0	0	0	0	0	1	1	0	1	1	0
73	1	1	2019-02-06	2019-11-06	43	21	2	1	0	1	1	0	0	0	1	2	2	1	x	3	60	1	0	1	0	0	0	0	0	0	0	0	1	1	0
9	1	5	2023-05-23	2024-01-24	43	26	3	0	0	1	1	0	0	0	1	2	2	1	0	3	50	1	1	1	3	1	1	0	0	0	0	0	1	1	0
12	1	5	2023-05-07	2023-05-16	53			0	0	1,3	1	0	1	0	2	2	2	1	0	3	50	1	1	1	0	0	0	0	0	0	0	0	1	1	0
162	1	3	2021-06-17	2021-06-30	62	23	2	0	0	1,3	1	0	1	0	2	2	2	0	0	3	50	1	1	1	0	0	0	0	0	0	0	0	1	1	0
14	1	5	2023-07-11	2023-07-05	56	18	1			1,3	1	0	1	0	2	2	2	1	1	3	40	0	0	1	0	0	0	0	1,2,3	1	3	0	3	1	0
33	1	5	2023-11-15	2023-12-13	67	29	3	1	0	1	1	0	0	0	1	2	2	0	0	2	40	1	0	1	0	0	0	0	0	0	0	0	1	1	0
74	1	1	2019-05-13	2019-10-16	31	27	3	1	0	1	1	0	0	0	1	2	2	1	x	2	40	1	1	1	0	0	0	0	0	0	0	0	1	1	0
80	1	4	2022-03-29	2022-03-02	92			1	0	1	1	0	0	0	1	2	2	0	0	3	40	1	1	3	0	0	0	0	0	0	0	0	8	1	0
85	1	4	2022-04-28	2022-05-18	59			1	0	1	1	0	0	0	1	2	2	1	0	2	40	1	1	1	5	1	1	0	0	0	0	0	1	1	0
111	1	4		2022-10-19	38	21	2	0	0	1	1	0	0	0	1	2	2	0	0	2	40	1	1	1	0	0	0	0	0	0	0	0	1	1	0
131	1	2	2020-02-02	2020-03-04	28	27	3	0	0	1,3	1	0	1	0	2	2	2	1	,0	3	40	0	0	1	3.5	1	2	0	0	0	0	0	1	1	0
133	1	2	2020-02-02	2020-03-18	51	26	3	0	0	1	1	0	0	0	1	2	2	1	,0	2	40	1	0	1	0	0	0	0	,0	0	0	0	1	1	0
130	1	2	2020-02-07	2020-03-04	67			0	0	1	1	0	0	0	1	2	2	1	,0	1	30	0	0	1	0	0	0	0	0	0	0	0	3	1	0
135	1	2	2020-02-24	2020-04-01	60	32	4	1	0	1	1	0	0	0	1	2	2	0	,0	2	30	1	0	1	0	0	0	0	,0	0	0	0	1	1	0
13	1	5	2023-07-03	2023-07-05	54	23	2			1,3	1	0	1	0	2	2	2	0	0	3	20	0	0	1	0	0	0	0	0	0	0	0	1	1	0
61	1	1	2019-08-20	2020-07-29	64	20	2	1	0	1.3	1	0	1	0	2	2	2	0	0	2	20	1	1	3	0	0	0	0	0	0	0	0	1	1	0
69	1	1	2019-07-07	2021-07-21	41	22	2	0	0	1	1	0	0	0	1	2	2	0	1	3	20	0	0	1	0	0	0	0	2	1	1	0	1	1	0
114	1	3	2021-03-03	2021-03-10	53			0	0	1	1	0	0	0	1	2	2	1	0	2	20	1	1	1	0	0	0	0	0	0	0	0	2	1	0
140	1	2	2020-06-01	2020-07-01	68	22	2	0	0	1	1	0	0	0	1	2	2	0	,0	3	20	1	1	1	0	0	0	0	,0	0	0	0	1	1	0
147	1	2	2020-09-15	2020-09-30	42	22	2	0	0	1	1	0	0	0	1	2	2	0	,0	2	20	1	1	1	0	0	0	0	0	0	0	0	1	1	0
164	1	3	2021-11-19	2021-12-15	70	26	3		0	1,3	1	0	1	0	2	2	2	1	0	2	20	1	1	1	0	0	0	0	0	0	0	0	3	1	0
126	1	2	2020-02-17	2020-02-19	81	23	2	0	0	invasiv mirkopapillär	0	0	0	1	1	2	2		,0	2	10	1	0	1	0	0	0	0	0	0	0	0	2	1	0
44	1	1	2019-02-04	2019-01-16	49	31	4	1	0	1.3	1	0	1	0	2	3	3	1	0	2	80	1	1	1	0	0	0	1	0	0	0	1	1	1	1
52	1	1	2019-04-15	2023-10-04	39	20	2	1	0	1	1	0	0	0	1	3	3	0	1	3	80	0	0	1	0	0	0	0	1,3	1	2	1	3	1	0
174	1	1	2019-03-26	2019-10-16	54	33	4	0	0	1,3	1	0	1	0	2	3	3	0	0	3	80	1	1	1	0	0	0	0	0	0	0	0	1	1	0
112	1	3	2021-01-29	2021-03-10	54	26	3	0	0	1.3	1	0	1	0	2	3	3	1	1	3	70	0	0	1	3	1	1	0	3	1	1	0	1	1	0
128	1	2	2020-02-02	2020-02-19	54	29	3	0	0	1	1	0	0	0	1	3	3	2	,0	3	60	0	0	1	0	0	0	0	0	0	0	0	3	1	0
70	1	1	2019-11-11	2020-04-29	56	23	2	0	0	1	1	0	0	0	1	3	3	1	0	3	50	0	0	1	0	0	0	0	0	0	0	0	1	1	0
105	1	4	2021-06-01	2022-12-14	64	23	2	1	0	1	1	0	0	0	1	3	3	1	0	2	40	1	0	1	0	0	0	0	0	0	0	0	8	1	0
158	1	3	2021-01-14	2021-01-27	47	21	2	1	0	1	1	0	0	0	1	3	3	1	0	2	40	1	1	1	5	1	1	0	0	0	0	0	2	1	0
160	1	3	2021-05-05	2021-06-02	50	18	1	0	0	1,3	1	0	1	0	2	3	3	1	0	3	30	0	0	1	0	0	0	0	0	0	0	0	1	1	0
32	1	5	2023-11-16	2023-12-06	26			0	0	1	1	0	0	0	1	4	4	1	0	3	90	0	0	1	0	0	0	0	0	0	0	0	1	1	0
88	1	4	2022-05-05	2022-06-29	55	26	3	0	0	1	1	0	0	0	1	4b	4	2	1	3	90	0	0	4	0	0	0	0	1.3	1	2	1	8	1	0
4	1	5	2023-01-26	2023-02-22	49	41	4	0	0	1	1	0	0	0	1	4	4	1	1	2	80	0	0	1	4	1	1	0	3	1	1	0	3	1	0
43	1	1	2019-01-21	2019-01-23	64	26	3	0	0	1	1	0	0	0	1	4	4	1	0	2	80	0	0	1	0	0	0	1	0	0	0	0	3	1	2
27	1	5	2023-10-10	2023-10-18	48			0	0	1	1	0	0	0	1	4	4	1	0	3	70	0	0	1	5	1	1	0	0	0	0	0	4	1	0
159	1	3	2021-05-10	2020-05-19	81	23	2	0	0	1	1	0	0	0	1	4	4	1	1	3	70	0	0	1	321	1	3	0	1.2	1	1	0	2	1	0
26	1	5	2023-09-11	2024-08-14	74	59	4	0	0	1	1	0	0	0	1	4d	4	1	0	3	60	1	1	1	5	1	1	0	0	0	0	0	1	1	0
46	1	1	2019-01-28	2019-02-06	43	21	2	1	0	1	1	0	0	0	1	4	4	0	0	3	60	0	0	1	0	0	0	0	0	0	0	0	1,	1	0
178	1	5	2024-01-01	2024-02-14	48	26	3	0		1	1	0	0	0	1	4d	4	1	0	3	60	1	0	2	3	1	1	0	0	0	0	0	1	1	0
56	1	1	2019-06-19	2019-12-30	55	19	2			1.3	1	0	1	0	2	4	4	0	0	3	40	0	0	1	0	0	0	0	0	0	0	0	1	1	0
72	1	1	2019-09-19	2019-11-06	92				0	1	1	0	1	0	2	4	4	1	1	3	40	0	1	1	0	0	0	0	2	1	1	0	1	1	0
152	1	2	2020-10-10	2020-10-14	63	23	2	1	0	1	1	0	0	0	1	4a	4	0	,0	2	40	1	1	2	5	1	1	0	0	0	0	0	4	1	0
155	1	2	2020-08-04	2020-12-09	36				0	1	1	0	0	0	1	4	4	1	,0	3	40	0	0	1	0	0	0	0	0	0	0	0	4	1	0
40	1	5	2023-12-28	2024-01-17	57	26	3	0	0	1,3	1	0	1	0	2	4b	4	1	1	3	30	0	0	1	4.5	1	2	1	1.4	1	2	1	3	1	2
50	1	1	2019-03-27	2019-04-10	43	32	4	0	0	1,3	1	0	1	0	2	4	4	1	0	3	30	0	0	1	0	0	0	0	0	0	0	0	1	1	0
55	1	1	2019-06-01	2020-02-19	65	35	4		0	1,3,4	1	0	1	1	3	4d	4	.+	0	3	30	0	0	1	0	0	0	0	0	0	0	0	1	1	0
71	1	1	2019-10-14	2020-04-22	50	25	3		0	1	1	0	0	0	1	4b	4	+	0	3	30	0	0	1	0	0	0	0	0	0	0	0	1	1	0
103	1	4	2021-11-29	2022-12-14	43				0	1	0	0	0	1	1	4b	4	3	0	2	30	0	0	1	5	1	1	0	4	1	1	0	4	1	0
34	1	5	2023-12-15	2023-12-20	60			0	0	1	1	0	0	0	1	4	4	1	0	3	25	1	1	1	0	0	0	0	0	0	0	0	1	1	0
65	1	1	2019-08-20	2020-03-25	72			0		2,3	0	1	1	0	2				0	2	40	1	1	3	0	0	0	0	0	0	0	0	3	1	0

## Sheet: Legende
keine Angaben	999
ja, positiv	1
nein bzw. nicht, negativ	0
Alter	metrisch (Jahre)
BMI	metrisch (kg/m2)
BMI_4Cat	nominal	1=<18.5	2=18.5-24.99	3= 25-29.99	4= ≥ 30
Familienanamnese		0=negativ	1=positiv
Karzinom in Eigenanamnese		0=negativ	1=positiv
Tumorart			1= IDC	2= ILC	3= DCIS	4=andere
IDC		0= nicht Idc	1= IDC
ILC		0= kein ILC	1= ILC
DCIS		0= kein DCIS	1= DCIS
sonstige		0=keine anderen Tumorarten	1= andere Tumorarten
Sonstige Tumorarten_Summe	ordinal	wie viele Tumorarten vorhanden sind
T	ordinal	0= kein Primärtumor	1=T1	2=T2	3=T3	4=T4
Tumorgröße			1= T1,1a,1b,1c,is	2=T2	3=T3	4=T4,T4a,T4b,T4c,T4d
N		0= keine	1= vorhanden
Anzahl_meta.LK		0= keine	1= 1LK	2=2Lk	3= 3LK	4= 4LK
meta.LK_2cat		0=keine	1=metastasierte LK vorhanden
M	ordinal	0 = nicht metastasiert	1=metastasiert
G	ordinal
ki67	metrisch in %
Östrogenrezeptor		0=negativ	1=positiv	Notiz:>/=10% positiv
Progesteronrezeptor		0=negativ	1=positiv	Notiz: >/10%=positiv
Her2	nominal	1=Her 2+++	2= Her 2++ & Fish pos	3= Her 2 und Sish pos	4=Cish positiv
Probleme bei Erstvorstellung	nominal	0= keine	1= Schwindel	2=Übelkeit	3=reduzierter AZ	4= Rückenschmerzen	5=andere
Symptome		0= nein	1= ja	999= keine Angaben
Symptomanzahl	ordinal	0= keine Symptome	1= nur ein Symptom	2= 2 Symptome	3= 3 Symptome
Hirnmetastasen		0= nein	1= ja	999= keine Angaben
andere Metastasen	ordinal	0= nein	1= Knochen	2=Lunge	3=Leber	4= andere
andere M_Summe		0=keine anderen Metastasen	1=1 Metastase	2= 2 Metastasen	3=3 Metastasen
Hirn-OP		0= nein	1= ja	999= keine Angaben
Therapie Mammakarzinom	nominal		1= EC THP	2= TDM1 (Trastuzumab Emtansin)	3= THP (Docetaxel)	4=Carboplatin (Taxol+phesgo)	5=OP			8= andere
Therapie Mammak._2cat		0=keine Therapie	1= Therapie erfolgt
Therapie Hirnmetastasen	nominal	0= keine	1= Gamma Knife	2= Ganzhirnbestrahlung	3= Hirn OP
Datum Erstvorstellung
Datum Tumorboard
Jahr	nominal	1=2019	2=2020	3=2021	4=2022	5=2023
